# Supplementary material for: Oncologists’ Satisfaction with Virtual Care: A Questionnaire
Source: Curr Oncol. 2024 Jun 5;31(6):3269–77. doi: 10.3390/curroncol31060248 (PMC11202864; doi:10.3390/curroncol31060248)
Supplement: Supplementary file 1 [file curroncol-31-00248-s001.zip]

Archive with 1 entries (1 files):
- curroncol-2988573-supplementary.pdf
